# Supplementary material for: Low-Protein Formulas with Alpha-Lactalbumin-Enriched or Glycomacropeptide-Reduced Whey: Effects on Growth, Nutrient Intake and Protein Metabolism during Early Infancy: A Randomized, Double-Blinded Controlled Trial
Source: Nutrients. 2023 Feb 17;15(4):1010. doi: 10.3390/nu15041010 (PMC9958764; doi:10.3390/nu15041010)
Supplement: Supplementary file 1 [file nutrients-15-01010-s001.zip]

Archive with 1 entries (1 files):
- supplementary-nutrients-2028454.pdf
